# Supplementary material for: Synthesis of Starch-Based Ag2[Fe (CN)5NO] Nanoparticles for Utilization in Antibacterial and Wound-Dressing Applications
Source: Antioxidants (Basel). 2024 Jan 25;13(2):154. doi: 10.3390/antiox13020154 (PMC10886034; doi:10.3390/antiox13020154)
Supplement: Supplementary file 1 [file antioxidants-13-00154-s001.zip]

Archive with 1 entries (1 files):
- antioxidants-2801047-supplementary.pdf
